# Supplementary material for: The Microbial Composition of Bovine Colostrum as Influenced by Antibiotic Treatment
Source: Antibiotics (Basel). 2025 Dec 3;14(12):1217. doi: 10.3390/antibiotics14121217 (PMC12729519; doi:10.3390/antibiotics14121217)
Supplement: Supplementary file 1 [file antibiotics-14-01217-s001.zip]

Archive with 1 entries (1 files):
- antibiotics-3974888-supplementary.pdf
